# Supplementary material for: Low Impact of Clonal Hematopoiesis on the Determination of RAS Mutations by Cell-Free DNA Testing in Routine Clinical Diagnostics
Source: Diagnostics (Basel). 2022 Aug 12;12(8):1956. doi: 10.3390/diagnostics12081956 (PMC9406879; doi:10.3390/diagnostics12081956)
Supplement: Supplementary file 1 [file diagnostics-12-01956-s001.zip]

Archive with 1 entries (1 files):
- diagnostics-1787441-supplementary.pdf
